# Supplementary material for: Quality of life and metabolic outcomes after total pancreatectomy and simultaneous islet autotransplantation
Source: Commun Med (Lond). 2022 Mar 3;2:24. doi: 10.1038/s43856-022-00087-7 (PMC9053265; doi:10.1038/s43856-022-00087-7)
Supplement: Supplementary file 3 — Supplementary Data 1 [file 43856_2022_87_MOESM3_ESM.xlsx]

## Sheet: Tabelle1
Source Data
Figure 1. Follow-up: Overall survival.				Figure 2. Postoperative course following primary						Figure 3. Metabolic control and graft function after IAT.
				total pancreatectomy (n=14) and completion pancreatectomy (n=10).
	Follow-up (years)	Death			Hospital stay	ICU stay					pPx		cPx
Pat # 1 pPx	0.1	0		pPx	38	13					pre	last	pre	last
Pat # 2 cPx	0.5	1			34	25			a	HbA1c (%)	5.4	5	5.2	5.2
Pat # 3 cPx	1	0			28	10					5.4	5.4	4.9	4.8
Pat # 4 pPx	1.1	1			29	11					5.4	5.1	6.1	6
Pat # 5 pPx	0.6	1			35	8					5.4	5.4	5.2	5.3
Pat # 6 cPx	1.5	1			26	8					5.2	7.3	5.2	5.6
Pat # 7 cPx	2	1			23	10					5	8.4	5.4	5.5
Pat # 8 cPx	2.2	0			38	16					5	5	5.2	5.2
Pat # 9 pPx	2.24	0			32	12					5	5.8	5.4	6.7
Pat # 10 cPx	2.6	0			27	9					5.2	5.2	5.2	5.2
Pat # 11 cPx	1.5	1			41	12					4.6	7.2	5	6.1
Pat # 12 pPx	4.8	0			31	8					5.4	6.8
Pat # 13 pPx	4.7	0			33	12					5.2	5.8
Pat # 14 pPx	5.2	0			42	14					5.2	5.9
Pat # 15 pPx	5.2	0		cPx	79	46					5.2	6.4
Pat # 16 pPx	5.2	0			54	41
Pat # 17 pPx	5.8	0			86	39			b	C-Peptide (mmol/l)	0.5	0.23	0.39	0.61
Pat # 18 cPx	3.5	0			43	42					0.32	1.02	0.2	0.15
Pat # 19 pPx	6.2	0			58	16					0.2	0.34	0.84	1.08
Pat # 20 cPx	0.1	1			44	38					0.2	0.49	0.42	0.39
Pat # 21 pPx	6.3	0			75	52					0.4	0.91	0.67	0.42
Pat # 22 pPx	6.3	0			47	18					0.2	0.1	0.29	1.25
Pat # 23 pPx	4.2	1			44	42					0.61	0.29	0.57	0.47
Pat # 24 cPx	0.2	1			62	50					0.56	0.38	0.61	0.71
											0.49	0.43	1.21	1.6
											0.57	0.63	0.89	0.84
											0.94	0.84
											0.53	0.61
											0.47	0.57
									c	Insulin requirement (IU/kg/d)	0	0	0	0.21
											0	0	0	0
											0	0.2	0	0.09
											0	0.4	0	0.21
											0	0.07	0	0
											0	0.28	0	0.13
											0	0.08	0	0.07
											0	0	0	0.32
											0	0.11	0	0.17
											0	0	0	0.24
											0	0
											0	0
											0	0
